# Supplementary material for: Bone Density Variation in Rattails (Macrouridae, Gadiformes): Buoyancy, Depth, Body Size, and Feeding
Source: Integr Org Biol. 2022 Oct 16;4(1):obac044. doi: 10.1093/iob/obac044 (PMC9652093; doi:10.1093/iob/obac044)
Supplement: obac044_Supplemental_Table [file obac044_supplemental_table.zip]

Archive with 1 entries (1 files):
- Supplemental_Table_1.xlsx
