# Supplementary material for: Bone Density Variation in Rattails (Macrouridae, Gadiformes): Buoyancy, Depth, Body Size, and Feeding
Source: Integr Org Biol. 2022 Oct 16;4(1):obac044. doi: 10.1093/iob/obac044 (PMC9652093; doi:10.1093/iob/obac044)
Supplement: obac044_Supplemental_Table [file obac044_supplemental_table.zip › Supplemental_Table_1.xlsx]

## Sheet: Sheet1
Supplemental Table 1. Scanned species in this study and their associated Mean Pixle Brightness values for each 25% and 75% hydroxyapatite phantom. Additional 10% and 90% greyscale colormap values resulting from the MPB values and Equation 1. Note, some specimens were scanned together and thus their phantom and greyscale values are the same.
Species	Museum ID	MPB 25% Hydroxyapatite Phantom	MPB 75% Hydroxyapatite Phantom	10% Greyscale Value	90% Greyscale Value
Coelorinchus aconcagua	SIO 65-675	150.84	250.1	95.83	254.75
Coelorinchus caelorhincus	SIO 65-367-62A	150.84	250.1	95.83	254.75
Coelorinchus scaphopsis	SIO 68-90	150.84	250.1	95.83	254.75
Coryphaenoides acrolepis	SIO 71-141	82.19	139.95	82.7	175.12
Coryphaenoides anguliceps	SIO 59-265	146.79	242.62	95.76	249.1
Coryphaenoides anguliceps	SIO 59-265	95.34	180.18	73.08	209.08
Coryphaenoides ariommus	SIO 72-183	82.19	139.95	82.7	175.12
Coryphaenoides filifer	UW 041684	87.64	176.74	67	209.56
Coryphaenoides leptolepis	SIO 91-152	144.29	248.67	89.98	257.02
Coryphaenoides longifilis	UW 119661	89.5	178.69	67.84	210.71
Coryphaenoides rupestris	SIO 74-183	85.63	144.18	84.84	178.52
Coryphaenoides yaquinae	SIO 04-101	95.34	180.18	73.08	209.08
Coryphaenoides yaquinae	SIO 91-145	138.88	240.37	88.71	251.11
Kumba japonica	SIO 77-157	67.66	108.39	91.17	156.37
Malacocephalus laevis	SIO 00-200	91.75	143.85	98.26	182
Malacocephalus laevis	SIO 79-344	86.44	142.94	87.8	178.2
Merluccius Senegalensis	CAS 235494	121.33	246.74	73.44	274.24
Nezumia liolepis	SIO 71-1	146.79	242.62	95.76	249.1
Nezumia stelgidolepis	UW 153473	102.22	168.83	80.11	186.71
Nezumia stelgidolepis	UW 153474	102.22	168.83	80.11	186.71
